# Supplementary material for: Identification of CT Values That Could Be Predictive of Necrosis (N-CTav) in Hepatocellular Carcinoma after Lenvatinib Treatment
Source: Curr Oncol. 2022 May 4;29(5):3259–71. doi: 10.3390/curroncol29050266 (PMC9139739; doi:10.3390/curroncol29050266)
Supplement: Supplementary file 1 [file curroncol-29-00266-s001.zip]

Archive with 1 entries (1 files):
- curroncol-1613868-supplementary.pdf
